# Supplementary material for: Serum high sensitivity C-reactive protein poorly predicts bone mineral density: A NHANES 2017–2020 analysis
Source: PLoS One. 2023 Oct 12;18(10):e0288212. doi: 10.1371/journal.pone.0288212 (PMC10569631; doi:10.1371/journal.pone.0288212)
Supplement: S1 Appendix — Code used in data processing, analysis, and graphing. (ZIP) [file pone.0288212.s001.zip]

Archive with 40 entries (29 files):
- NHANESprojectfolder/.git/
- NHANESprojectfolder/.git/config
- NHANESprojectfolder/.git/description
- NHANESprojectfolder/.git/HEAD
- NHANESprojectfolder/.git/hooks/
- NHANESprojectfolder/.git/hooks/applypatch-msg.sample
- NHANESprojectfolder/.git/hooks/commit-msg.sample
- NHANESprojectfolder/.git/hooks/fsmonitor-watchman.sample
- NHANESprojectfolder/.git/hooks/post-update.sample
- NHANESprojectfolder/.git/hooks/pre-applypatch.sample
- NHANESprojectfolder/.git/hooks/pre-commit.sample
- NHANESprojectfolder/.git/hooks/pre-merge-commit.sample
- NHANESprojectfolder/.git/hooks/prepare-commit-msg.sample
- NHANESprojectfolder/.git/hooks/pre-push.sample
- NHANESprojectfolder/.git/hooks/pre-rebase.sample
- NHANESprojectfolder/.git/hooks/pre-receive.sample
- NHANESprojectfolder/.git/hooks/push-to-checkout.sample
- NHANESprojectfolder/.git/hooks/update.sample
- NHANESprojectfolder/.git/info/
- NHANESprojectfolder/.git/info/exclude
- NHANESprojectfolder/.git/objects/
- NHANESprojectfolder/.git/objects/info/
- NHANESprojectfolder/.git/objects/pack/
- NHANESprojectfolder/.git/refs/
- NHANESprojectfolder/.git/refs/heads/
- NHANESprojectfolder/.git/refs/tags/
- NHANESprojectfolder/.gitignore
- NHANESprojectfolder/.Rbuildignore
- NHANESprojectfolder/.Rhistory
- NHANESprojectfolder/DESCRIPTION
- NHANESprojectfolder/man/
- NHANESprojectfolder/NAMESPACE
- NHANESprojectfolder/NHANES Serum hsCRP and BMD_Little-Letsinger.Rproj
- NHANESprojectfolder/R/
- NHANESprojectfolder/R/.Rhistory
- NHANESprojectfolder/R/DataProcessing.R
- NHANESprojectfolder/R/DataVisualization.R
- NHANESprojectfolder/R/Import Data and Label Variables.R
- NHANESprojectfolder/R/Modeling.R
- NHANESprojectfolder/R/SummaryStatistics.R
