# Supplementary material for: Serum high sensitivity C-reactive protein poorly predicts bone mineral density: A NHANES 2017–2020 analysis
Source: PLoS One. 2023 Oct 12;18(10):e0288212. doi: 10.1371/journal.pone.0288212 (PMC10569631; doi:10.1371/journal.pone.0288212)
Supplement: S1 Appendix — Code used in data processing, analysis, and graphing. (ZIP) [file pone.0288212.s001.zip › NHANESprojectfolder/R/DataProcessing.R]

####Title: Serum High Sensitivity C-Reactive Protein Poorly Predicts Bone Mineral Density: A NHANES 2017-2020 Analysis
##Author: Sarah Little-Letsinger
##        sarah.little11@gmail.com

#Date script created: Tues Nov 22 2022
#Date script last edited: Fri May 12 2023

#####Summary: PROCESS DATA FILES, MERGE, AND EXPORT

####          This script performs the initial processing and merging of raw NHANES data files downloaded from CDC.GOV
####          Data consists of 7 data sets merged by subject ID number ("SEQN")
####          Data are from the 2017-2020 NHANES pre-pandemic cycle


# SET WORKING DIRECTORY -------------------------------------------

install(googledrive) #first time only
drive_auth() #first time only

library(googledrive)
setwd("G:/My Drive/Animal Locomotion Lab/NHANES Data/NHANES project/data/raw_data")
getwd()

# DATA PROCESSING ---------------------------------------------------------

library("readxl") 
library("dplyr")  #function to remove categorical codes from numerical data (needed for PA)

#DXAFEM dataset -- load raw excel file, exclude incomplete and invalid data, remove extraneous variables in two steps, remove blank data, export as CSV

DXAFEMraw <-read_xlsx("DXAFEM_raw.xlsx") 
DXAFEMraw1 <-subset(DXAFEMraw,DXAFMRST==1 & DXXFMBCC==0) 
dropDXAFEMraw <-c("DXAFMRST","DXXFMBCC","DXXOFBMC","DXXOFA","DXXNKBMC","DXXNKA","DXXTRBMD","DXXTRBMC","DXXTRA","DXXINBMD","DXXINBMC","DXXINA","DXXWDBMD","DXXWDBMD", "DXXWDBMC","DXXWDA","DXAFMRK","DXAFMRD0") 
DXAFEMraw2=DXAFEMraw1[!(names(DXAFEMraw1)%in% dropDXAFEMraw)] 
DXAFEM=na.omit(DXAFEMraw2) 
write.csv(DXAFEM,"C:/Users/sarah/Desktop/R data files/NHANES project/data/processed_data/DXAFEM.csv") 

#DXASPN dataset -- load raw excel file, exclude incomplete and invalid data, remove extraneous variables in two steps, remove blank data, export as CSV

DXASPINEraw <-read_xlsx("DXASPINE_raw.xlsx") 
DXASPINEraw1 <-subset(DXASPINEraw,DXASPNST==1 & DXXOSBCC==0 & DXXL1BCC==0 & DXXL2BCC==0 & DXXL3BCC==0 & DXXL4BCC==0) 
dropDXASPINEraw <-c("DXASPNST","DXXOSBCC","DXXL1BCC","DXXL2BCC","DXXL3BCC","DXXL4BCC","DXXOSBMC","DXXOSA","DXXL1BMC","DXXL1A","DXXL2BMC","DXXL2A","DXXL3BMC","DXXL3A","DXXL4BMC","DXXL4A","DXASPNK","DXASPND0") 
DXASPINEraw2=DXASPINEraw1[!(names(DXASPINEraw1)%in% dropDXASPINEraw)]  
DXASPN=na.omit(DXASPINEraw2) 
write.csv(DXASPN,"C:/Users/sarah/Desktop/R data files/NHANES project/data/processed_data/DXASPN.csv") 

#HSCRP -- load raw excel file, exclude data above and below detectable limit, remove extraneous variables in two steps, remove blank data, export as CSV

HSCRPraw <-read_xlsx("HSCRP_raw.xlsx") 
HSCRPraw1 <-subset(HSCRPraw,LBDHRPLC==0) 
dropHSCRPraw <-c("LBDHRPLC") 
HSCRPraw2=HSCRPraw1[!(names(HSCRPraw1)%in% dropHSCRPraw)] 
HSCRPraw3=na.omit(HSCRPraw2) 
HSCRP <-subset(HSCRPraw3,HSCRPraw3$LBXHSCRP<20)
write.csv(HSCRP,"C:/Users/sarah/Desktop/R data files/NHANES project/data/processed_data/HSCRP.csv") 

#PA -- load raw excel file, remove blank data, exclude incomplete and invalid data in six steps, sum work and leisure time moderate and vigorous PA per day, remove extraneous variables in two steps, export as CSV

PAraw <-read_xlsx("PA_raw.xlsx") 
PAraw[is.na(PAraw)] <- 0
PAraw1 <-subset(PAraw,PAraw$PAD680<7777,na.omit=FALSE) 
PAraw2 <-subset(PAraw1,PAraw1$PAD615!=9999|is.na(PAD615)) 
PAraw3 <-subset(PAraw2,PAraw2$PAD630!=9999|is.na(PAD630)) 
PAraw4 <-subset(PAraw3,PAraw3$PAD660!=9999|is.na(PAD660)) 
PAraw5 <-subset(PAraw4,PAraw4$PAD675!=9999|is.na(PAD675)) 
PAraw6 <-subset(PAraw5,PAraw5$PAD680!=9999|is.na(PAD680)) 

PADVIG=(PAraw6$PAD615+PAraw6$PAD660) 
PAraw7 <-PAraw6 %>% mutate(PADVIG,.before=PAD680) 

PADMOD=(PAraw7$PAD630+PAraw7$PAD675) 
PAraw8 <-PAraw7 %>% mutate(PADMOD,.before=PAD680) 

dropPAraw <-c("PAQ605","PAQ610","PAD615","PAQ620","PAQ625","PAD630","PAQ635","PAQ640","PAD645","PAQ650","PAQ655","PAD660","PAQ665","PAQ670","PAD675") 
PAraw9=PAraw8[!(names(PAraw8)%in% dropPAraw)] 

write.csv(PAraw9,"C:/Users/sarah/Desktop/R data files/NHANES project/data/processed_data/PA.csv")

#OP -- load raw excel file and convert to data frame, sum fracture history across site, remove blank data, remove extraneous variables in two steps, export as CSV

OPraw <-read_xlsx("OP_raw.xlsx") 
OPraw <-data.frame(OPraw) 

OSQ010=if_else(OPraw$OSQ010A==1|OPraw$OSQ010B==1|OPraw$OSQ010C==1,1,2) 
OPraw1 <-OPraw %>% mutate(OSQ010,.before=OSQ010A) 

OPraw2 <-replace(OPraw1,is.na(OPraw1),0) 
OPraw3 <-subset(OPraw2,OPraw2$OSQ020A<7777 & OPraw2$OSQ020B<7777 & OPraw2$OSQ020C<7777 & OPraw2$OSD030AA<77777 & OPraw2$OSD030BA<77777 & OPraw2$OSD030CA<77777 & OPraw2$OSQ170<7 & OPraw2$OSQ200<7 & OPraw2$OSQ180<777 & OPraw2$OSQ210<777) #remove rows coded for not answered and unknown to sum
OSQ020=(OPraw3$OSQ020A+OPraw3$OSQ020B+OPraw3$OSQ020C) 
OPraw4 <-OPraw3 %>% mutate(OSQ020,.before=OSQ020A) 

dropOPraw <-c("OSQ020A","OSQ020B","OSQ020C","OSQ040AA","OSD050AA","OSD030AB","OSQ040AB","OSD050AB","OSD030AC","OSQ040AC","OSD050AC","OSQ040BA","OSD050BA","OSD030BB","OSQ040BB","OSD050BB","OSD030BC","OSQ040BC","OSD050BC","OSD030BD","OSQ040BD","OSD050BD","OSD030BE","OSQ040BE","OSD050BE","OSD030BF","OSQ040BF","OSQ040CA","OSD050CA","OSD030CB","OSQ040CB","OSD050CB","OSD030CC","OSQ040CC","OSD050CC","OSD030CD","OSQ040CD","OSD050CD","OSD030CE","OSQ040CE","OSD050CE","OSQ080","OSQ090A","OSQ100A","OSD110A","OSQ120A","OSQ090B","OSQ100B","OSD110B","OSQ120B","OSQ090C","OSQ100C","OSD110C","OSQ120C","OSQ090D","OSQ100D","OSD110D","OSQ120D","OSQ090E","OSQ100E","OSD110E","OSQ120E","OSQ090F","OSQ100F","OSD110F","OSQ120F","OSQ090G","OSQ120G","OSQ090H","OSQ120H","OSQ090I","OSQ120I","OSQ090J","OSQ100J","OSD110J","OSQ120J","OSQ060","OSQ072","OSQ130","OSQ140Q","OSQ140U","OSQ150","OSQ160A","OSQ160B","OSQ170","OSQ180","OSQ200","OSQ210","OSQ190","OSQ220") 
OPraw5=OPraw4[!(names(OPraw4)%in% dropOPraw)] 

write.csv(OPraw5,"C:/Users/sarah/Desktop/R data files/NHANES project/data/processed_data/OP.csv") 

#BODMEAS -- load raw excel file, exclude incomplete data, remove extraneous variables in two steps, remove blank data, export as CSV

BODMEASraw <-read_xlsx("BODMEAS_raw.xlsx") 
BODMEASraw1 <-subset(BODMEASraw,BMDSTATS==1|BMDSTATS==2 & BMIHT==is.na(BODMEASraw$BMIHT)) 
dropBODMEASraw <-c("BMDSTATS","BMIWT","BMIHT","BMXRECUM","BMIRECUM","BMXHEAD","BMIHEAD","BMDBMIC","BMXLEG","BMILEG","BMXARML","BMIARML","BMXARMC","BMIARMC","BMXWAIST","BMIWAIST","BMXHIP","BMIHIP") 
BODMEASraw2=BODMEASraw1[!(names(BODMEASraw1)%in% dropBODMEASraw)]  
BODMEAS=na.omit(BODMEASraw2) 
write.csv(BODMEAS,"C:/Users/sarah/Desktop/R data files/NHANES project/data/processed_data/BODMEAS.csv") 

#DEMOG -- load raw excel file, remove extraneous variables in two steps, remove individuals age 80+, export as CSV

DEMOGraw <-read_xlsx("DEMOG_raw.xlsx") 
dropDEMOGraw <-c("SDDSRVYR","RIDSTATR","RIDAGEMN","RIDRETH1","DMDYRUSZ","DMDEDUC2","DMDMARTZ","RIDEXPRG","SIALANG","SIAPROXY","SIAINTRP","FIALANG","FIAPROXY","FIAINTRP","MIALANG","MIAPROXY","MIAINTRP","AIALANGA") 
DEMOGraw1=DEMOGraw[!(names(DEMOGraw)%in% dropDEMOGraw)]  
DEMOGraw2 <-subset(DEMOGraw1,DEMOGraw1$RIDAGEYR<80) 
write.csv(DEMOGraw2,"C:/Users/sarah/Desktop/R data files/NHANES project/data/processed_data/DEMOG.csv") v


# MERGE DATA FILES by "SEQN" --------------------------------------------------------

#Set new WD

setwd("C:/Users/sarah/Desktop/R data files/NHANES project/data/processed_data")

#Stepwise merge files and export as one data file (DATA)

ALLDXA <-merge(DXAFEM,DXASPN,"SEQN") 

ALL1 <-merge(ALLDXA,HSCRP,"SEQN")

ALL2 <-merge(ALL1,PAraw9,"SEQN")

ALL3 <-merge(ALL2,OPraw5,"SEQN")

ALL4 <-merge(ALL3,BODMEAS,"SEQN")

ALL5 <-merge(ALL4,DEMOGraw2,"SEQN")

DATA <- ALL5

write.csv(DATA,"C:/Users/sarah/Desktop/R data files/NHANES project/data/processed_data/ALL.csv")


# SUBSET DATA FILE BY RACE/SEX ------------------------------------------------------

#subset by sex

DATA_male <- subset(DATA,DATA$RIAGENDR=="1")
write.csv(DATA_male,"C:/Users/sarah/Desktop/R data files/NHANES project/data/processed_data/ALL_MALE.csv")

DATA_female <- subset(DATA,DATA$RIAGENDR=="2")
write.csv(DATA_female,"C:/Users/sarah/Desktop/R data files/NHANES project/data/processed_data/ALL_FEMALE.csv")

#subset by race

DATA_hisp <- subset(DATA,DATA$RIDRETH3=="1"|DATA$RIDRETH3=="2")
write.csv(DATA_hisp,"C:/Users/sarah/Desktop/R data files/NHANES project/data/processed_data/ALL_HISP.csv")

DATA_white <- subset(DATA,DATA$RIDRETH3=="3")
write.csv(DATA_white,"C:/Users/sarah/Desktop/R data files/NHANES project/data/processed_data/ALL_WHITE.csv")

DATA_black <- subset(DATA,DATA$RIDRETH3=="4")
write.csv(DATA_black,"C:/Users/sarah/Desktop/R data files/NHANES project/data/processed_data/ALL_BLACK.csv")

DATA_asian <- subset(DATA,DATA$RIDRETH3=="6")
write.csv(DATA_asian,"C:/Users/sarah/Desktop/R data files/NHANES project/data/processed_data/ALL_ASIAN.csv")

DATA_multi <- subset(DATA,DATA$RIDRETH3=="7")
write.csv(DATA_multi,"C:/Users/sarah/Desktop/R data files/NHANES project/data/processed_data/ALL_MULTI.csv")
