# Supplementary material for: Serum high sensitivity C-reactive protein poorly predicts bone mineral density: A NHANES 2017–2020 analysis
Source: PLoS One. 2023 Oct 12;18(10):e0288212. doi: 10.1371/journal.pone.0288212 (PMC10569631; doi:10.1371/journal.pone.0288212)
Supplement: S1 Appendix — Code used in data processing, analysis, and graphing. (ZIP) [file pone.0288212.s001.zip › NHANESprojectfolder/R/DataVisualization.R]

####Title: Serum High Sensitivity C-Reactive Protein Poorly Predicts Bone Mineral Density: A NHANES 2017-2020 Analysis
##Author: Sarah Little-Letsinger
##        sarah.little11@gmail.com

#Date script created: Tues Nov 22 2022
#Date script last edited: Fri May 12 2023

####Summary: DATA VISUALIZATION
####         This script creates graphs found in Figures 1-7 and the paired statistical tests.


# HISTOGRAMS // FIGURES 1 and 7 --------------------------------------------------------------

setwd("G:/My Drive/Animal Locomotion Lab/NHANES Data/Figures/Histograms")

library(ggplot2)

#FIGURE 1A -- FN BMD by sex 
xl<- expression(BMD ~ (g/cm^2)) 
hist(DATA_female$DXXNKBMD, breaks="FD", col = rgb(1,0.2,0.2,0.4), xlab=xl, ylab="Counts", main="FN BMD", axes=FALSE, xlim=c(0.4,1.6), ylim=c(0,90)) 
  + axis(side=1, at=seq(0.4, 1.6, 0.2), labels=seq(0.4, 1.6, 0.2)) 
  + axis(side=2, at=seq(0, 90, 15), labels=seq(0, 90, 15))
hist(DATA_male$DXXNKBMD, breaks="FD", col = rgb(0,0.4,0.8,0.4), xlab="", ylab="", main="", add=TRUE) 

#FIGURE 1B -- SPN BMD by sex 
xl<- expression(BMD ~ (g/cm^2))
hist(DATA_female$DXXOSBMD, breaks="FD", col = rgb(1,0.2,0.2,0.4), xlab=xl, ylab="Counts", main="SPN BMD", axes=FALSE, xlim=c(0.5,1.9), ylim=c(0,75)) 
+ axis(side=1, at=seq(0.5, 1.9, 0.2), labels=seq(0.5, 1.9, 0.2)) 
+ axis(side=2, at=seq(0, 75, 15), labels=seq(0, 75, 15))
hist(DATA_male$DXXOSBMD, breaks="FD", col = rgb(0,0.4,0.8,0.4), xlab="", ylab="", main="", add=TRUE) 

#FIGURE 1C -- hsCRP by sex 
xl<- expression(hsCRP ~ (mg/L))
hist(DATA_female$LBXHSCRP, breaks=40, col = rgb(1,0.2,0.2,0.4), xlab=xl, ylab="Counts", main="hsCRP", axes=FALSE, xlim=c(0, 20), ylim=c(0,100)) 
+ axis(side=1, at=seq(0, 20, 2.5), labels=seq(0, 20, 2.5)) 
+ axis(side=2, at=seq(0, 100, 20), labels=seq(0, 100, 20))
hist(DATA_male$LBXHSCRP, breaks="FD", col = rgb(0,0.4,0.8,0.4), xlab="", ylab="", main="", add=TRUE) 


#FIGURE 7A -- FN BMD by sex 
xl<- expression(Weight ~ (kg))
hist(DATA_female$BMXWT, breaks="FD", col = rgb(1,0.2,0.2,0.4), xlab=xl, ylab="Counts", main="Weight", axes=FALSE, xlim=c(40, 170), ylim=c(0,140)) 
+ axis(side=1, at=seq(40, 170, 20), labels=seq(40, 170, 20)) 
+ axis(side=2, at=seq(0, 140, 20), labels=seq(0, 140, 20))
hist(DATA_male$BMXWT, breaks="FD", col = rgb(0,0.4,0.8,0.4), xlab="", ylab="", main="", add=TRUE) 


# BOX PLOTS // FIGURES 2 and 7 ---------------------------------------------------------------

library(ggplot2)
library(ggpubr)
library(ggsignif)

#FIGURE 2A -- FN BMD by sex 
ggboxplot(data=DATA, x = "RIAGENDR", y = "DXXNKBMD",   xlab =FALSE, ylab = "BMD (g/cm^2)", title=  "FN BMD by Sex", outlier.shape=NA) + geom_jitter(shape=16, position=position_jitter(0.1), alpha=0.5) +
  guides(color = "none") + scale_y_continuous(limits = c(0.25, 1.5), breaks = seq(0.25, 1.5, 0.25), expand=c(0,0)) + theme(plot.title=element_text(hjust=0.5)) +
  ggsave("G:/My Drive/Animal Locomotion Lab/NHANES Data/Figures/Boxplots/FN BMD by sex.png", dpi=1200)

  #FN BMD t-test by sex
  t.test(DXXNKBMD ~ RIAGENDR, data=DATA, var.equal=FALSE)

#FIGURE 2B -- FN BMD by race 
ggboxplot(data=DATA, x = "RIDRETH3", y = "DXXNKBMD",   xlab =FALSE, ylab = "BMD (g/cm^2)", title=  "FN BMD by Race", outlier.shape=NA) + geom_jitter(shape=16, position=position_jitter(0.1), alpha=0.5) +
  guides(color = "none") + scale_y_continuous(limits = c(0.25, 1.5), breaks = seq(0.25, 1.5, 0.25), expand=c(0,0)) + theme(plot.title=element_text(hjust=0.5)) +
  ggsave("G:/My Drive/Animal Locomotion Lab/NHANES Data/Figures/Boxplots/FN BMD by race.png", dpi=1200)

  #FN BMD ANOVA by race
  kruskal.test(DXXNKBMD ~ RIDRETH3, data=DATA)
  pairwise.wilcox.test(DATA$DXXNKBMD, DATA$RIDRETH3, p.adjust.method="fdr", paired=FALSE)

#FIGURE 2C -- SPN BMD by sex 
ggboxplot(data=DATA, x = "RIAGENDR", y = "DXXOSBMD",   xlab =FALSE, ylab = "BMD (g/cm^2)", title=  "SPN BMD by Sex", outlier.shape=NA) + geom_jitter(shape=16, position=position_jitter(0.1), alpha=0.5) +
  guides(color = "none") + scale_y_continuous(limits = c(0.5, 1.75), breaks = seq(0.5, 1.75, 0.25), expand=c(0,0)) + theme(plot.title=element_text(hjust=0.5)) +
  ggsave("G:/My Drive/Animal Locomotion Lab/NHANES Data/Figures/Boxplots/SPN BMD by sex.png", dpi=1200)

  #SPN BMD t-test by sex
  t.test(DXXNKBMD ~ RIAGENDR, data=DATA, var.equal=FALSE)

#FIGURE 2D -- SPN BMD by race 
ggboxplot(data=DATA, x = "RIDRETH3", y = "DXXOSBMD",   xlab =FALSE, ylab = "BMD (g/cm^2)", title=  "SPN BMD by Race", outlier.shape=NA) + geom_jitter(shape=16, position=position_jitter(0.1), alpha=0.5) +
  guides(color = "none") + scale_y_continuous(limits = c(0.5, 1.75), breaks = seq(0.5, 1.75, 0.25), expand=c(0,0)) + theme(plot.title=element_text(hjust=0.5)) +
  ggsave("G:/My Drive/Animal Locomotion Lab/NHANES Data/Figures/Boxplots/SPN BMD by race.png", dpi=1200)

  #SPN BMD ANOVA by race
  kruskal.test(DXXOSBMD ~ RIDRETH3, data=DATA)
  pairwise.wilcox.test(DATA$DXXOSBMD, DATA$RIDRETH3, p.adjust.method="fdr", paired=FALSE)

#FIGURE 2E -- hsCRP by sex
ggboxplot(data=DATA, x = "RIAGENDR", y = "LBXHSCRP",   xlab =FALSE, ylab = "mg/L", title=  "hsCRP by Sex", outlier.shape=NA) + geom_jitter(shape=16, position=position_jitter(0.1), alpha=0.5) +
  guides(color = "none") + scale_y_continuous(limits = c(0, 20), breaks = seq(0, 20, 4), expand=c(0,0)) + theme(plot.title=element_text(hjust=0.5)) +
  ggsave("G:/My Drive/Animal Locomotion Lab/NHANES Data/Figures/Boxplots/hsCRP by sex.png", dpi=1200)

  #hsCRP t-test by sex
  t.test(LBXHSCRP ~ RIAGENDR, data=DATA, var.equal=FALSE)

#FIGURE 2F -- hsCRP by race 
ggboxplot(data=DATA, x = "RIDRETH3", y = "LBXHSCRP",   xlab =FALSE, ylab = "mg/L", title=  "hsCRP by Race", outlier.shape=NA) + geom_jitter(shape=16, position=position_jitter(0.1), alpha=0.5) +
  guides(color = "none") + scale_y_continuous(limits = c(0, 20), breaks = seq(0, 20, 4), expand=c(0,0)) + theme(plot.title=element_text(hjust=0.5)) +
  ggsave("G:/My Drive/Animal Locomotion Lab/NHANES Data/Figures/Boxplots/hsCRP by race.png", dpi=1200)

  #hsCRP ANOVA by race
  kruskal.test(LBXHSCRP ~ RIDRETH3, data=DATA)
  pairwise.wilcox.test(DATA$LBXHSCRP, DATA$RIDRETH3, p.adjust.method="fdr", paired=FALSE)

  
#FIGURE 7B -- weight by sex
ggboxplot(data=DATA, x = "RIAGENDR", y = "BMXWT",   xlab =FALSE, ylab = "kg", title=  "Weight by Sex", outlier.shape=NA) + geom_jitter(shape=16, position=position_jitter(0.1), alpha=0.5) +
  guides(color = "none") + scale_y_continuous(limits = c(30, 180), breaks = seq(30, 180, 30), expand=c(0,0)) + theme(plot.title=element_text(hjust=0.5)) +
  ggsave("G:/My Drive/Animal Locomotion Lab/NHANES Data/Figures/Boxplots/WT by sex.png", dpi=1200)

  #weight t-test by sex
  t.test(BMXWT ~ RIAGENDR, data=DATA, var.equal=FALSE)

#FIGURE 7C -- weight by race
ggboxplot(data=DATA, x = "RIDRETH3", y = "BMXWT",   xlab =FALSE, ylab = "kg", title=  "Weight", outlier.shape=NA) + geom_jitter(shape=16, position=position_jitter(0.1), alpha=0.5) +
  guides(color = "none") + scale_y_continuous(limits = c(30, 180), breaks = seq(30, 180, 30), expand=c(0,0)) + theme(plot.title=element_text(hjust=0.5)) +
  ggsave("G:/My Drive/Animal Locomotion Lab/NHANES Data/Figures/Boxplots/WT by race.png", dpi=1200)

  #weight ANOVA by race
  kruskal.test(BMXWT ~ RIDRETH3, data=DATA)
  pairwise.wilcox.test(DATA$BMXWT, DATA$RIDRETH3, p.adjust.method="fdr", paired=FALSE)


# CORRELATION PLOTS // FIGURES 3,4,5,6 and 7 ------------------------------------------------------------
# Scripts below plot the variables, add a trendline, and run Kendall's tau.
  
#FIGURE 3A -- hsCRP vs FN BMD in all
plot(DATA$LBXHSCRP~DATA$DXXNKBMD)
abline(lm(DATA$LBXHSCRP~DATA$DXXNKBMD))
cor.test(DATA$LBXHSCRP,DATA$DXXNKBMD,alternative = c("two.sided"), method = c("kendall"))

#FIGURE 3C -- hsCRP vs FN BMD in females
plot(DATA_female$LBXHSCRP~DATA_female$DXXNKBMD)
abline(lm(DATA_female$LBXHSCRP~DATA_female$DXXNKBMD))
cor.test(DATA_female$LBXHSCRP,DATA_female$DXXNKBMD,alternative = c("two.sided"), method = c("kendall"))

#FIGURE 3E -- hsCRP vs FN BMD in males
plot(DATA_male$LBXHSCRP~DATA_male$DXXNKBMD)
abline(lm(DATA_male$LBXHSCRP~DATA_male$DXXNKBMD))
cor.test(DATA_male$LBXHSCRP,DATA_male$DXXNKBMD,alternative = c("two.sided"), method = c("kendall"))

#FIGURE 3B -- hsCRP vs SPN BMD in all
plot(DATA$LBXHSCRP~DATA$DXXOSBMD)
abline(lm(DATA$LBXHSCRP~DATA$DXXOSBMD))
cor.test(DATA$LBXHSCRP,DATA$DXXOSBMD,alternative = c("two.sided"), method = c("kendall"))

#FIGURE 3D -- hsCRP vs SPN BMD in females
plot(DATA_female$LBXHSCRP~DATA_female$DXXOSBMD)
abline(lm(DATA_female$LBXHSCRP~DATA_female$DXXOSBMD))
cor.test(DATA_female$LBXHSCRP,DATA_female$DXXOSBMD,alternative = c("two.sided"), method = c("kendall"))

#FIGURE 3F -- hsCRP vs SPN BMD in males
plot(DATA_male$LBXHSCRP~DATA_male$DXXOSBMD)
abline(lm(DATA_male$LBXHSCRP~DATA_male$DXXNKBMD))
cor.test(DATA_male$LBXHSCRP,DATA_male$DXXOSBMD,alternative = c("two.sided"), method = c("kendall"))


#FIGURE 4A -- hsCRP vs FN BMD in Hispanic
plot(DATA_hisp$LBXHSCRP~DATA_hisp$DXXNKBMD)
abline(lm(DATA_hisp$LBXHSCRP~DATA_hisp$DXXNKBMD))
cor.test(DATA_hisp$LBXHSCRP,DATA_hisp$DXXNKBMD,alternative = c("two.sided"), method = c("kendall"))

#FIGURE 4B -- hsCRP vs FN BMD in NH white
plot(DATA_white$LBXHSCRP~DATA_white$DXXNKBMD)
abline(lm(DATA_white$LBXHSCRP~DATA_white$DXXNKBMD))
cor.test(DATA_white$LBXHSCRP,DATA_white$DXXNKBMD,alternative = c("two.sided"), method = c("kendall"))

#FIGURE 4C -- hsCRP vs FN BMD in NH black
plot(DATA_black$LBXHSCRP~DATA_black$DXXNKBMD)
abline(lm(DATA_black$LBXHSCRP~DATA_black$DXXNKBMD))
cor.test(DATA_black$LBXHSCRP,DATA_black$DXXNKBMD,alternative = c("two.sided"), method = c("kendall"))

#FIGURE 4D -- hsCRP vs FN BMD in NH Asian
plot(DATA_asian$LBXHSCRP~DATA_asian$DXXNKBMD)
abline(lm(DATA_asian$LBXHSCRP~DATA_asian$DXXNKBMD))
cor.test(DATA_asian$LBXHSCRP,DATA_asian$DXXNKBMD,alternative = c("two.sided"), method = c("kendall"))

#FIGURE 4E -- hsCRP vs FN BMD in multiracial
plot(DATA_multi$LBXHSCRP~DATA_multi$DXXNKBMD)
abline(lm(DATA_multi$LBXHSCRP~DATA_multi$DXXNKBMD))
cor.test(DATA_multi$LBXHSCRP,DATA_multi$DXXNKBMD,alternative = c("two.sided"), method = c("kendall"),exact=FALSE)


#FIGURE 5A -- hsCRP vs SPN BMD in Hispanic
plot(DATA_hisp$LBXHSCRP~DATA_hisp$DXXOSBMD)
abline(lm(DATA_hisp$LBXHSCRP~DATA_hisp$DXXOSBMD))
cor.test(DATA_hisp$LBXHSCRP,DATA_hisp$DXXOSBMD,alternative = c("two.sided"), method = c("kendall"))

#FIGURE 5B -- hsCRP vs SPN BMD in NH white
plot(DATA_white$LBXHSCRP~DATA_white$DXXOSBMD)
abline(lm(DATA_white$LBXHSCRP~DATA_white$DXXOSBMD))
cor.test(DATA_white$LBXHSCRP,DATA_white$DXXOSBMD,alternative = c("two.sided"), method = c("kendall"))

#FIGURE 5C -- hsCRP vs SPN BMD in NH black
plot(DATA_black$LBXHSCRP~DATA_black$DXXOSBMD)
abline(lm(DATA_black$LBXHSCRP~DATA_black$DXXOSBMD))
cor.test(DATA_black$LBXHSCRP,DATA_black$DXXOSBMD,alternative = c("two.sided"), method = c("kendall"))

#FIGURE 5D -- hsCRP vs SPN BMD in NH Asian
plot(DATA_asian$LBXHSCRP~DATA_asian$DXXOSBMD)
abline(lm(DATA_asian$LBXHSCRP~DATA_asian$DXXOSBMD))
cor.test(DATA_asian$LBXHSCRP,DATA_asian$DXXOSBMD,alternative = c("two.sided"), method = c("kendall"))

#FIGURE 5E -- hsCRP vs SPN BMD in multiracial
plot(DATA_multi$LBXHSCRP~DATA_multi$DXXOSBMD)
abline(lm(DATA_multi$LBXHSCRP~DATA_multi$DXXOSBMD))
cor.test(DATA_multi$LBXHSCRP,DATA_multi$DXXOSBMD,alternative = c("two.sided"), method = c("kendall"),exact=FALSE)


#FIGURE 6A -- Frx history vs hsCRP
plot(DATA$OSQ020~DATA$LBXHSCRP)
abline(lm(DATA$OSQ020~DATA$LBXHSCRP))
cor.test(DATA$LBXHSCRP,DATA$OSQ020,alternative = c("two.sided"), method = c("kendall"))

#FIGURE 6B -- Frx history vs FN BMD
plot(DATA$OSQ020~DATA$DXXNKBMD)
abline(lm(DATA$OSQ020~DATA$DXXNKBMD))
cor.test(DATA$DXXNKBMD,DATA$OSQ020,alternative = c("two.sided"), method = c("kendall"))

#FIGURE 6C -- Frx history vs SPN BMD
plot(DATA$OSQ020~DATA$DXXOSBMD)
abline(lm(DATA$OSQ020~DATA$DXXOSBMD))
cor.test(DATA$DXXOSBMD,DATA$OSQ020,alternative = c("two.sided"), method = c("kendall"))


#FIGURE 7D -- Weight vs hsCRP
plot(DATA$WT~DATA$LBXHSCRP)
abline(lm(DATA$WT~DATA$LBXHSCRP))
cor.test(DATA$LBXHSCRP,DATA$WT,alternative = c("two.sided"), method = c("kendall"))

#FIGURE 7E -- Weight vs FN BMD
plot(DATA$BMXWT~DATA$DXXNKBMD)
abline(lm(DATA$BMXWT~DATA$DXXNKBMD))
cor.test(DATA$DXXNKBMD,DATA$BMXWT,alternative = c("two.sided"), method = c("kendall"))

#FIGURE 7F -- Weight vs SPN BMD
plot(DATA$BMXWT~DATA$DXXOSBMD)
abline(lm(DATA$BMXWT~DATA$DXXOSBMD))
cor.test(DATA$DXXOSBMD,DATA$BMXWT,alternative = c("two.sided"), method = c("kendall"))
