# Supplementary material for: Serum high sensitivity C-reactive protein poorly predicts bone mineral density: A NHANES 2017–2020 analysis
Source: PLoS One. 2023 Oct 12;18(10):e0288212. doi: 10.1371/journal.pone.0288212 (PMC10569631; doi:10.1371/journal.pone.0288212)
Supplement: S1 Appendix — Code used in data processing, analysis, and graphing. (ZIP) [file pone.0288212.s001.zip › NHANESprojectfolder/R/Import Data and Label Variables.R]

####Title: Serum High Sensitivity C-Reactive Protein Poorly Predicts Bone Mineral Density: A NHANES 2017-2020 Analysis
##Author: Sarah Little-Letsinger
##        sarah.little11@gmail.com

#Date script created: Tues Nov 22 2022
#Date script last edited: Fri May 12 2023

####Summary: RUN TO LOAD FILES AND ASSIGN CATEGORICAL LABELS 
####         This script needs to be run each time the project file is loaded to re-import data files and label categorical data  


# IMPORT FILES ------------------------------------------------------------

#Set new WD

library(googledrive)

setwd("G:/My Drive/Animal Locomotion Lab/NHANES Data/NHANES project/data/processed_data")


#Import data files

library(readxl)

DATA <- read.csv("ALL.csv")

DATA_male <-read.csv("ALL_MALE.csv")
DATA_female <-read.csv("ALL_FEMALE.csv")

DATA_hisp <-read.csv("ALL_HISP.csv")
DATA_white <-read.csv("ALL_WHITE.csv")
DATA_black <-read.csv("ALL_BLACK.csv")
DATA_asian <-read.csv("ALL_ASIAN.csv")
DATA_multi <-read.csv("ALL_MULTI.csv")


# LABEL CATEGORICAL DATA --------------------------------------------------
#Assign factor levels to all categorical data -- *code below only for DATA, not sex/race-DATA files

#OP variables

DATA$OSQ010 <- factor(DATA$OSQ010,levels=c("1","2","0"),labels=c("yes","no","missing"))
class(DATA$OSQ010)

DATA$OSQ010A <- factor(DATA$OSQ010A,levels=c("1","2","0"),labels=c("yes","no","missing"))
class(DATA$OSQ010A)

DATA$OSQ010B <- factor(DATA$OSQ010B,levels=c("1","2","0"),labels=c("yes","no","missing"))
class(DATA$OSQ010B)

DATA$OSQ010C <- factor(DATA$OSQ010C,levels=c("1","2","0"),labels=c("yes","no","missing"))
class(DATA$OSQ010C)

#DEMOG variables

DATA$RIAGENDR <- factor(DATA$RIAGENDR,levels=c("1","2"),labels=c("male","female"))
class(DATA$RIAGENDR)

DATA$RIDRETH3 <- ifelse(DATA$RIDRETH3 %in% c(1, 2), "8", as.character(DATA$RIDRETH3))
DATA$RIDRETH3 <- factor(DATA$RIDRETH3,levels=c("8","3","4","6","7"),labels=c("hisp","NH white","NH black","NH asian","multi"))
class(DATA$RIDRETH3)

DATA$DMDBORN4 <- factor(DATA$DMDBORN4,levels=c("1","2"),labels=c("USA","other"))
class(DATA$DMDBORN4)
