# Supplementary material for: Serum high sensitivity C-reactive protein poorly predicts bone mineral density: A NHANES 2017–2020 analysis
Source: PLoS One. 2023 Oct 12;18(10):e0288212. doi: 10.1371/journal.pone.0288212 (PMC10569631; doi:10.1371/journal.pone.0288212)
Supplement: S1 Appendix — Code used in data processing, analysis, and graphing. (ZIP) [file pone.0288212.s001.zip › NHANESprojectfolder/R/Modeling.R]

####Title: Serum High Sensitivity C-Reactive Protein Poorly Predicts Bone Mineral Density: A NHANES 2017-2020 Analysis
##Author: Sarah Little-Letsinger
##        sarah.little11@gmail.com

#Date script created: Tues Nov 22 2022
#Date script last edited: Fri May 12 2023

####Summary: MODELING
####         This script contains code for models in TABLES 2 and 3.


# PREDICTIVE MODELING // TABLE 2 ----------------------------------------------------------------
# This script runs a linear model to predict FN BMD, SPN BMD, or Frx History from hsCRP or ln(hsCRP). 
# The script also visualzes goodness of fit by plotting residuals and predicted vs. actual values. 

library(coefplot)
library(ggplot2)

#TABLE 2 -- predict FN BMD from hsCRP
modelF1 <- lm(DXXNKBMD ~ LBXHSCRP, data=DATA)
summary(modelF1)

resid_df <- data.frame(predicted = fitted(modelF1),residuals = residuals(modelF1))
ggplot(resid_df, aes(x = predicted, y = residuals)) +
  geom_point(color = "blue") +
  geom_smooth(method = "loess", color = "red") +
  labs(title = "Residuals vs. Fitted Values", x = "Fitted Values", y = "Residuals")

pred_df <- data.frame(predicted = fitted(modelF1), actual = DATA$DXXNKBMD)
ggplot(pred_df, aes(x = predicted, y = actual)) +
  geom_point(color = "blue") +
  geom_smooth(method = "lm", color = "red") +
  labs(title = "Predicted vs. Actual Values (FN BMD)", x = "Predicted Values", y = "Actual Values")

#TABLE 2 -- predict FN BMD from ln(hsCRP) 
logLBXHSCRP <- log(DATA$LBXHSCRP)
modelF2 <- lm(DXXNKBMD ~ logLBXHSCRP, data=DATA)
summary(modelF2)

resid_df <- data.frame(predicted = fitted(modelF2),residuals = residuals(modelF2))
ggplot(resid_df, aes(x = predicted, y = residuals)) +
  geom_point(color = "blue") +
  geom_smooth(method = "loess", color = "red") +
  labs(title = "Residuals vs. Fitted Values", x = "Fitted Values", y = "Residuals")

pred_df <- data.frame(predicted = fitted(modelF2), actual = DATA$DXXNKBMD)
ggplot(pred_df, aes(x = predicted, y = actual)) +
  geom_point(color = "blue") +
  geom_smooth(method = "lm", color = "red") +
  labs(title = "Predicted vs. Actual Values (FN BMD)", x = "Predicted Values", y = "Actual Values")

   
#TABLE 2 -- predict SPN BMD from hsCRP
modelS1 <- lm(DXXOSBMD ~ LBXHSCRP, data=DATA)
summary(modelS1)
  
resid_df <- data.frame(predicted = fitted(modelS1),residuals = residuals(modelS1))
ggplot(resid_df, aes(x = predicted, y = residuals)) +
  geom_point(color = "blue") +
  geom_smooth(method = "loess", color = "red") +
  labs(title = "Residuals vs. Fitted Values", x = "Fitted Values", y = "Residuals")
  
pred_df <- data.frame(predicted = fitted(modelS1), actual = DATA$DXXNKBMD)
ggplot(pred_df, aes(x = predicted, y = actual)) +
  geom_point(color = "blue") +
  geom_smooth(method = "lm", color = "red") +
  labs(title = "Predicted vs. Actual Values (FN BMD)", x = "Predicted Values", y = "Actual Values")
  
#TABLE 2 -- predict SPN BMD from ln(hsCRP)
logLBXHSCRP <- log(DATA$LBXHSCRP)
modelS2 <- lm(DXXOSBMD ~ logLBXHSCRP, data=DATA)
summary(modelS2)
  
resid_df <- data.frame(predicted = fitted(modelS2),residuals = residuals(modelF2))
ggplot(resid_df, aes(x = predicted, y = residuals)) +
  geom_point(color = "blue") +
  geom_smooth(method = "loess", color = "red") +
  labs(title = "Residuals vs. Fitted Values", x = "Fitted Values", y = "Residuals")
  
pred_df <- data.frame(predicted = fitted(modelS2), actual = DATA$DXXNKBMD)
ggplot(pred_df, aes(x = predicted, y = actual)) +
  geom_point(color = "blue") +
  geom_smooth(method = "lm", color = "red") +
  labs(title = "Predicted vs. Actual Values (FN BMD)", x = "Predicted Values", y = "Actual Values")
  
  
#TABLE 2 -- predict Frx History from hsCRP  
modelH1 <- lm(OSQ020 ~ LBXHSCRP, data=DATA)
summary(modelH1)
  
resid_df <- data.frame(predicted = fitted(modelH1),residuals = residuals(modelH1))
ggplot(resid_df, aes(x = predicted, y = residuals)) +
  geom_point(color = "blue") +
  geom_smooth(method = "loess", color = "red") +
  labs(title = "Residuals vs. Fitted Values", x = "Fitted Values", y = "Residuals")
  
pred_df <- data.frame(predicted = fitted(modelH1), actual = DATA$OSQ020)
ggplot(pred_df, aes(x = predicted, y = actual)) +
  geom_point(color = "blue") +
  geom_smooth(method = "lm", color = "red") +
  labs(title = "Predicted vs. Actual Values (FN BMD)", x = "Predicted Values", y = "Actual Values")
  
#TABLE 2 -- predict SPN BMD from ln(hsCRP)
logLBXHSCRP <- log(DATA$LBXHSCRP)
modelH2 <- lm(OSQ020 ~ logLBXHSCRP, data=DATA)
summary(modelH2)
  
resid_df <- data.frame(predicted = fitted(modelH2),residuals = residuals(modelH2))
ggplot(resid_df, aes(x = predicted, y = residuals)) +
  geom_point(color = "blue") +
  geom_smooth(method = "loess", color = "red") +
  labs(title = "Residuals vs. Fitted Values", x = "Fitted Values", y = "Residuals")
  
pred_df <- data.frame(predicted = fitted(modelH2), actual = DATA$OSQ020)
ggplot(pred_df, aes(x = predicted, y = actual)) +
  geom_point(color = "blue") +
  geom_smooth(method = "lm", color = "red") +
  labs(title = "Predicted vs. Actual Values (FN BMD)", x = "Predicted Values", y = "Actual Values")


# EXPLORATORY PREDICTIVE MODELING // TABLE 3 ------------------------------
# This script runs a linear model to find the best fit model to predict FN BMD, SPN BMD, or Frx History from variables in the dataset, excluding confounders. 
# Best fit models were determined by minimized AIC.
# Models were instructed to identify a single predictor, as an alternative to hsCRP.

library(MASS)

#TABLE 3 -- singe best predictor of FN BMD 
predictors <- names(DATA)[!names(DATA) %in% c("DXXNKBMD","DXXOFBMD","DXXOSBMD","DXXL1BMD","DXXL2BMD","DXXL3BMD","DXXL4BMD")]

models <- list()

for (DXXNKBMD in predictors) {
  if (is.numeric(DATA[[DXXNKBMD]])) {
    formula <- as.formula(paste("DXXNKBMD ~ ", DXXNKBMD))
    model <- lm(formula, data = DATA)
  } else {
    formula <- as.formula(paste(DXXNKBMD, "~ DXXNKBMD"))
    model <- glm(formula, data = DATA, family = binomial())
  }
  
  models[[DXXNKBMD]] <- model
}

aics <- sapply(models, AIC)

best_predictor <- names(aics)[which.min(aics)]

cat("The best predictor is", best_predictor, "with an AIC of", aics[best_predictor], "\n\n")
cat("The corresponding model is:\n")
print(models[[best_predictor]])

summary(models[[best_predictor]])


#TABLE 3 -- singe best predictor of SPN BMD
predictors <- names(DATA)[!names(DATA) %in% c("DXXNKBMD","DXXOFBMD","DXXOSBMD","DXXL1BMD","DXXL2BMD","DXXL3BMD","DXXL4BMD")]

models <- list()

for (DXXOSBMD in predictors) {
  if (is.numeric(DATA[[DXXOSBMD]])) {
    formula <- as.formula(paste("DXXOSBMD ~ ", DXXOSBMD))
    model <- lm(formula, data = DATA)
  } else {
    formula <- as.formula(paste(DXXOSBMD, "~ DXXOSBMD"))
    model <- glm(formula, data = DATA, family = binomial())
  }
  
  models[[DXXOSBMD]] <- model
}

aics <- sapply(models, AIC)

best_predictor <- names(aics)[which.min(aics)]

cat("The best predictor is", best_predictor, "with an AIC of", aics[best_predictor], "\n\n")
cat("The corresponding model is:\n")
print(models[[best_predictor]])

summary(models[[best_predictor]])


#TABLE 3 -- singe best predictor of Frx History
predictors <- names(DATA)[!names(DATA) %in% c("OSQ020","OSQ010","OSQ010A","OSQ010B","OSQ010C","OSD030AA","OSD030BA","OSD030CA")]

models <- list()

for (OSQ020 in predictors) {
  if (is.numeric(DATA[[OSQ020]])) {
    formula <- as.formula(paste("OSQ020 ~ ", OSQ020))
    model <- lm(formula, data = DATA)
  } else {
    formula <- as.formula(paste(OSQ020, "~ OSQ020"))
    model <- glm(formula, data = DATA, family = binomial())
  }
  
  models[[OSQ020]] <- model
}

aics <- sapply(models, AIC)

best_predictor <- names(aics)[which.min(aics)]

cat("The best predictor is", best_predictor, "with an AIC of", aics[best_predictor], "\n\n")
cat("The corresponding model is:\n")
print(models[[best_predictor]])

summary(models[[best_predictor]])


  
