# Supplementary material for: Serum high sensitivity C-reactive protein poorly predicts bone mineral density: A NHANES 2017–2020 analysis
Source: PLoS One. 2023 Oct 12;18(10):e0288212. doi: 10.1371/journal.pone.0288212 (PMC10569631; doi:10.1371/journal.pone.0288212)
Supplement: S1 Appendix — Code used in data processing, analysis, and graphing. (ZIP) [file pone.0288212.s001.zip › NHANESprojectfolder/R/SummaryStatistics.R]

####Title: Serum High Sensitivity C-Reactive Protein Poorly Predicts Bone Mineral Density: A NHANES 2017-2020 Analysis
##Author: Sarah Little-Letsinger
##        sarah.little11@gmail.com

#Date script created: Tues Nov 22 2022
#Date script last edited: Fri May 12 2023

####Summary: SUMMARY STATISTICS
####         This script performs summary statistics found in Table 1 and checks for normality of data


# KEY OUTCOME VARIABLES // TABLE 1 RESPONDENT DEMOGRAPHICS ------------------------------------
# Summary() function gives mean, median (50th quartile), 25th and 75th quartiles, min, and max 


library(magrittr)
library(dplyr)

#breakdown of sex and race distribution
summary(factor(DATA$RIAGENDR))

summary(factor(DATA$RIDRETH3))

#age by all, sex, and race
summary(DATA$RIDAGEYR)
summary(DATA_male$RIDAGEYR)
summary(DATA_female$RIDAGEYR)

summary(DATA_hisp$RIDAGEYR)
summary(DATA_white$RIDAGEYR)
summary(DATA_black$RIDAGEYR)
summary(DATA_asian$RIDAGEYR)
summary(DATA_multi$RIDAGEYR)

#Weight by all, sex, and race   
summary(DATA$BMXWT)
summary(DATA_male$BMXWT)
summary(DATA_female$BMXWT)

summary_DATA <- DATA %>%
  summarize(mean = mean(BMXWT),
            sd = sd(BMXWT),
            min = min(BMXWT),
            max = max(BMXWT),  
            quantile1 = quantile(BMXWT,0.25),
            quantile3 = quantile(BMXWT,0.75))

summary_DATA <- DATA %>%
  group_by(RIAGENDR) %>%
  summarize(mean = mean(BMXWT),
            sd = sd(BMXWT),
            min = min(BMXWT),
            max = max(BMXWT),  
            quantile1 = quantile(BMXWT,0.25),
            quantile3 = quantile(BMXWT,0.75))

summary_DATA <- DATA %>%
  group_by(RIDRETH3) %>%
  summarize(mean = mean(BMXWT),
            sd = sd(BMXWT),
            min = min(BMXWT),
            max = max(BMXWT),  
            quantile1 = quantile(BMXWT,0.25),
            quantile3 = quantile(BMXWT,0.75))


#BMI by all, sex, and race    
summary(DATA$BMXBMI)
summary(DATA_male$BMXBMI)
summary(DATA_female$BMXBMI)

summary_DATA <- DATA %>%
  summarize(mean = mean(BMXBMI),
            sd = sd(BMXBMI),
            min = min(BMXBMI),
            max = max(BMXBMI),  
            quantile1 = quantile(BMXBMI,0.25),
            quantile3 = quantile(BMXBMI,0.75))

summary_DATA <- DATA %>%
  group_by(RIAGENDR) %>%
  summarize(mean = mean(BMXBMI),
            sd = sd(BMXBMI),
            min = min(BMXBMI),
            max = max(BMXBMI),  
            quantile1 = quantile(BMXBMI,0.25),
            quantile3 = quantile(BMXBMI,0.75))

summary_DATA <- DATA %>%
  group_by(RIDRETH3) %>%
  summarize(mean = mean(BMXBMI),
            sd = sd(BMXBMI),
            min = min(BMXBMI),
            max = max(BMXBMI),  
            quantile1 = quantile(BMXBMI,0.25),
            quantile3 = quantile(BMXBMI,0.75))


#FN BMD by all, sex, and race
summary_DATA <- DATA %>%
  group_by(RIAGENDR, RIDRETH3) %>%
  summarize(mean_outcome = mean(DXXNKBMD),
            sd_outcome = sd(DXXNKBMD),
            mean_outcome = mean(DXXNKBMD),
            min_outcome = min(DXXNKBMD),
            max_outcome = max(DXXNKBMD))

summary_DATA <- DATA %>%
  group_by(RIAGENDR) %>%
  summarize(mean_outcome = mean(DXXNKBMD),
            sd_outcome = sd(DXXNKBMD),
            mean_outcome = mean(DXXNKBMD),
            min_outcome = min(DXXNKBMD),
            max_outcome = max(DXXNKBMD))

summary_DATA <- DATA %>%
  group_by(RIDRETH3) %>%
  summarize(mean_outcome = mean(DXXNKBMD),
            sd_outcome = sd(DXXNKBMD),
            mean_outcome = mean(DXXNKBMD),
            min_outcome = min(DXXNKBMD),
            max_outcome = max(DXXNKBMD)


#SN BMD by all, sex, and race
summary_DATA <- DATA %>%
  group_by(RIAGENDR, RIDRETH3) %>%
  summarize(mean_outcome = mean(DXXOSBMD),
            sd_outcome = sd(DXXOSBMD),
            mean_outcome = mean(DXXOSBMD),
            min_outcome = min(DXXOSBMD),
            max_outcome = max(DXXOSBMD))

summary_DATA <- DATA %>%
  group_by(RIAGENDR) %>%
  summarize(mean_outcome = mean(DXXOSBMD),
            sd_outcome = sd(DXXOSBMD),
            mean_outcome = mean(DXXOSBMD),
            min_outcome = min(DXXOSBMD),
            max_outcome = max(DXXOSBMD))

summary_DATA <- DATA %>%
  group_by(RIDRETH3) %>%
  summarize(mean_outcome = mean(DXXOSBMD),
            sd_outcome = sd(DXXOSBMD),
            mean_outcome = mean(DXXOSBMD),
            min_outcome = min(DXXOSBMD),
            max_outcome = max(DXXOSBMD))


#hsCRP by all, sex, and race
summary_DATA <- DATA %>%
  group_by(RIAGENDR, RIDRETH3) %>%
  summarize(mean_outcome = mean(LBXHSCRP),
            sd_outcome = sd(LBXHSCRP),
            mean_outcome = mean(LBXHSCRP),
            min_outcome = min(LBXHSCRP),
            max_outcome = max(LBXHSCRP),
            median_outcome = median(LBXHSCRP))

summary_DATA <- DATA %>%
  group_by(RIAGENDR) %>%
  summarize(mean_outcome = mean(LBXHSCRP),
            sd_outcome = sd(LBXHSCRP),
            mean_outcome = mean(LBXHSCRP),
            min_outcome = min(LBXHSCRP),
            max_outcome = max(LBXHSCRP),
            median_outcome = median(LBXHSCRP))

summary_DATA <- DATA %>%
  group_by(RIDRETH3) %>%
  summarize(mean_outcome = mean(LBXHSCRP),
            sd_outcome = sd(LBXHSCRP),
            mean_outcome = mean(LBXHSCRP),
            min_outcome = min(LBXHSCRP),
            max_outcome = max(LBXHSCRP),
            median_outcome = median(LBXHSCRP))


#Fx History by all, sex, and race
summary(factor(DATA$OSQ010))

summary(factor(DATA_male$OSQ010))
summary(factor(DATA_female$OSQ010))

summary(factor(DATA_hisp$OSQ010))
summary(factor(DATA_white$OSQ010))
summary(factor(DATA_black$OSQ010))
summary(factor(DATA_asian$OSQ010))
summary(factor(DATA_multi$OSQ010))


#Fx SITE (HIP, WRIST, SPN) by all, sex, and race 
#hip
summary(factor(DATA$OSQ010A))

summary(factor(DATA_male$OSQ010A))
summary(factor(DATA_female$OSQ010A))

summary(factor(DATA_hisp$OSQ010A))
summary(factor(DATA_white$OSQ010A))
summary(factor(DATA_black$OSQ010A))
summary(factor(DATA_asian$OSQ010A))
summary(factor(DATA_multi$OSQ010A))

#wrist
summary(factor(DATA$OSQ010B))

summary(factor(DATA_male$OSQ010B))
summary(factor(DATA_female$OSQ010B))

summary(factor(DATA_hisp$OSQ010B))
summary(factor(DATA_white$OSQ010B))
summary(factor(DATA_black$OSQ010B))
summary(factor(DATA_asian$OSQ010B))
summary(factor(DATA_multi$OSQ010B))

#spine
summary(factor(DATA$OSQ010C))

summary(factor(DATA_male$OSQ010C))
summary(factor(DATA_female$OSQ010C))

summary(factor(DATA_hisp$OSQ010C))
summary(factor(DATA_white$OSQ010C))
summary(factor(DATA_black$OSQ010C))
summary(factor(DATA_asian$OSQ010C))
summary(factor(DATA_multi$OSQ010C))


#Fx number by all, sex, and race
summary(factor(DATA$OSQ020))

summary(factor(DATA_male$OSQ020))
summary(factor(DATA_female$OSQ020))

summary(factor(DATA_hisp$OSQ020))
summary(factor(DATA_white$OSQ020))
summary(factor(DATA_black$OSQ020))
summary(factor(DATA_asian$OSQ020))
summary(factor(DATA_multi$OSQ020))


# ASSESS NORMALITY --------------------------------------------------------
#data normality 3 checks: histogram, qq plot, shapiro-wilkes test
#all variables were checked for normality before subsequent statistical testing

hist(DATA$DXXNKBMD)
qqnorm(DATA$DXXNKBMD)
qqline(DATA$DXXNKBMD)
shapiro.test(DATA$DXXNKBMD)
